# Supplementary material for: Underwater Monitoring Networks Based on Cable-Structured Triboelectric Nanogenerators
Source: Research (Wash D C). 2022 Feb 3;2022:9809406. doi: 10.34133/2022/9809406 (PMC8837904; doi:10.34133/2022/9809406)
Supplement: Supplementary Materials — Table S1: comparison with fiber-based TENGs mentioned in other works. Movie S1: monitoring whether there is a submersible passing. Movie S2: comparison of sensing signals as different objects pass by. Movie S3: change the “surface” of the monitored object. Movie S4: use the network to determine the underwater position. Movie S5: monitor the size, shape, and weight of underwater objects. Figure S1: axial section view of the shell structure. Figure S2: XRD characterization of P(VDF-TrFE) before and after annealing treatment under vacuum condition of 135°C for 2 h. Figure S3: schematic diagram of the coupling process of ferroelectric polarization and surface polarization. Figure S4: characterization of the electrical output performance of CS-TENG at different tapping frequencies in the air, including Voc, Isc, and Qsc. The tapping force is 10 N, and the length of the cable is 3 cm. Figure S5: stress-strain curves of shell structures with different densities of silver fibers. And stress-strain curve of the core structure before and after being coated with P(VDF-TrFE). Figure S6: the change of open circuit voltage with strain when different axial loads are applied to CS-TENG. Figure S7: cycle life of CS-TENG under axial load. Figure S8: CS-TENG is a graph of open circuit voltage change when the same radial load is applied under different tensile conditions. (The tapping frequency and tapping force are constant at 1 Hz and 10 N.) Figure S9: the underwater cable responds to varying degrees of applied loads. Figure S10: salt corrosion resistance test. Figure S11: sensor detection limit test based on CS-TENG. Figure S12: response of the CS-TENG (current) to ultrasonic stimulation at different input power for the sonic wave. Figure S13: charging curves of capacitors with different capacitance. Powered by ultrasonic energy collected by CS-TENG. Figure S14: the effect of changing the “surface” of the monitored object on the sensor signal. Figure S15: real-time monitoring of imp [file 9809406.f1.zip]

Archive with 7 entries (7 files):
- Movie S5.mp4
- Supporting Information without highlights.docx
- Movie S4.mp4
- Movie S3.mp4
- Supporting Information with highlights.docx
- Movie S2.mp4
- Movie S1.mp4
